# Supplementary material for: Assessing RGB Color Reliability via Simultaneous Comparison with Hyperspectral Data on Pantone® Fabrics
Source: J Imaging. 2026 Mar 10;12(3):116. doi: 10.3390/jimaging12030116 (PMC13028574; doi:10.3390/jimaging12030116)
Supplement: Supplementary file 1 [file jimaging-12-00116-s001.zip]

Archive with 1 entries (1 files):
- jimaging-3797089-supplementary.pdf
